# Supplementary material for: Where the wolf roams: ecological preferences and wild prey association in a changing Mediterranean landscape
Source: Front Zool. 2026 Feb 5;23:7. doi: 10.1186/s12983-026-00598-2 (PMC12973744; doi:10.1186/s12983-026-00598-2)
Supplement: Supplementary file 2 — Additional file2 (XLSX 53 KB) [file 12983_2026_598_MOESM2_ESM.xlsx]

## Sheet: Supplementary_Table_S1_
Supplementary Table_S1: Results of the Variance Inflation Factor (VIF) for the initial 15 variables. See Table 1 for details.
Variables	VIF
Roe_deer	3.38235
Red_deer	4.5174
Wild_boar	2.08728
evg1_elevation	4.71468
evg10_scrub_dist	1.60239
evg11_grasslands_dist	1.47504
evg12_tree_plantations_dist	2.62016
evg13_agricultural_meadows	2.2424
evg2_slope1	1.45792
evg3_aspect	1.0373
evg4_urban_dist	3.24347
evg6_waterways_dist	1.65097
evg7_broadleaves_dist	1.28345
evg8_mixed_woods_dist	3.42363
evg9_conifers_dist	2.25343

## Sheet: Supplementary_Table_S2
Supplementary_Table S2: Pearson's values for correlation analysis performed for the 15 variables.
	Roe_deer	Red_deer	Wild_boar	evg1_elevation	evg10_scrub_dist	evg11_grasslands_dist	evg12_tree_plantations_dist	evg13_agricultural_meadows	evg2_slope1	evg3_aspect	evg4_urban_dist	evg6_waterways_dist	evg7_broadleaves_dist	evg8_mixed_woods_dist	evg9_conifers_dist
Roe_deer	1	0.691196	0.498775	0.713747	0.368093	-0.270342	0.531246	0.513229	0.096933	-0.00743533	0.716946	0.188506	-0.190631	-0.392823	0.0645236
Red_deer	0.691196	1	0.577377	0.674055	0.334576	-0.370937	0.428019	0.487849	-0.0092304	0.0371546	0.675955	0.435978	-0.0378519	-0.584527	0.11352
Wild_boar	0.498775	0.577377	1	0.500548	0.0991104	-0.270973	0.362063	0.46511	-0.0114505	0.00619357	0.496597	0.285719	-0.195377	-0.261576	-0.186917
evg1_elevation	0.713747	0.674055	0.500548	1	0.425561	-0.309063	0.656753	0.635675	0.32587	-0.0660704	0.66146	0.458698	-0.240417	-0.559211	0.162869
evg10_scrub_dist	0.368093	0.334576	0.0991104	0.425561	1	-0.176085	0.463347	0.415383	0.148154	-0.0694951	0.297054	0.209176	-0.0485452	-0.274103	0.227058
evg11_grasslands_dist	-0.270342	-0.370937	-0.270973	-0.309063	-0.176085	1	-0.348175	-0.0792481	-0.0684906	0.0212174	-0.229781	-0.260907	0.0329927	0.410994	-0.0285765
evg12_tree_plantations_dist	0.531246	0.428019	0.362063	0.656753	0.463347	-0.348175	1	0.524854	0.107302	-0.0632789	0.633095	0.37018	-0.145518	-0.370807	0.0984798
evg13_agricultural_meadows	0.513229	0.487849	0.46511	0.635675	0.415383	-0.0792481	0.524854	1	0.245437	-0.0277483	0.578268	0.312326	-0.106174	-0.217194	-0.0179901
evg2_slope1	0.096933	-0.0092304	-0.0114505	0.32587	0.148154	-0.0684906	0.107302	0.245437	1	-0.072697	0.111303	0.0284331	-0.10022	-0.162746	0.0511796
evg3_aspect	-0.00743533	0.0371546	0.00619357	-0.0660704	-0.0694951	0.0212174	-0.0632789	-0.0277483	-0.072697	1	-0.026604	-0.0492347	0.00987053	0.0735066	-0.036354
evg4_urban_dist	0.716946	0.675955	0.496597	0.66146	0.297054	-0.229781	0.633095	0.578268	0.111303	-0.026604	1	0.323623	-0.18901	-0.395084	0.0927051
evg6_waterways_dist	0.188506	0.435978	0.285719	0.458698	0.209176	-0.260907	0.37018	0.312326	0.0284331	-0.0492347	0.323623	1	-0.0621478	-0.312049	-0.066397
evg7_broadleaves_dist	-0.190631	-0.0378519	-0.195377	-0.240417	-0.0485452	0.0329927	-0.145518	-0.106174	-0.10022	0.00987053	-0.18901	-0.0621478	1	0.228137	-0.218392
evg8_mixed_woods_dist	-0.392823	-0.584527	-0.261576	-0.559211	-0.274103	0.410994	-0.370807	-0.217194	-0.162746	0.0735066	-0.395084	-0.312049	0.228137	1	-0.576369
evg9_conifers_dist	0.0645236	0.11352	-0.186917	0.162869	0.227058	-0.0285765	0.0984798	-0.0179901	0.0511796	-0.036354	0.0927051	-0.066397	-0.218392	-0.576369	1

## Sheet: Supplementary_Table S3
Supplementary_Table S3: ENMeval results of the 48 parameter combinations for wolf. The models vary in terms of feature combinations (fc) and regularization multiplier (rm).
rm	fc	tune.args	auc.train	cbi.train	auc.diff.avg	auc.diff.sd	auc.val.avg	auc.val.sd	cbi.val.avg	cbi.val.sd	or.10p.avg	or.10p.sd	or.mtp.avg	or.mtp.sd	AICc	delta.AICc	w.AIC	ncoef
0.5	L	rm.0.5_fc.L	0.816026	0.948	0.033379	0.0240448	0.789712	0.0253727	0.8374	0.0477734	0.11396	0.0812902	0.0381766	0.0272039	3071.16	0.283045	0.0921021	12
1	L	rm.1_fc.L	0.816685	0.96	0.0339221	0.0234486	0.790406	0.0257521	0.83	0.0391982	0.121368	0.0866924	0.0307692	0.0321792	3071.3	0.428841	0.0856269	12
1.5	L	rm.1.5_fc.L	0.817367	0.963	0.034193	0.0228361	0.791193	0.0261028	0.8304	0.0264632	0.143875	0.104271	0.0307692	0.0321792	3071.52	0.649861	0.0766684	12
2	L	rm.2_fc.L	0.817945	0.973	0.0345276	0.022286	0.791868	0.0265179	0.8406	0.0265951	0.143875	0.104271	0.0230769	0.0210663	3071.82	0.949361	0.0660056	12
2.5	L	rm.2.5_fc.L	0.818524	0.978	0.0348576	0.0218679	0.792567	0.026996	0.8496	0.019321	0.143875	0.104271	0.0153846	0.0210663	3072.2	1.32497	0.054704	12
3	L	rm.3_fc.L	0.819042	0.983	0.0349947	0.0214696	0.793195	0.0273126	0.8442	0.0208734	0.143875	0.104271	0.0153846	0.0210663	3072.65	1.77242	0.0437378	12
3.5	L	rm.3.5_fc.L	0.819502	0.979	0.0351661	0.0210441	0.793848	0.0276854	0.8392	0.0173118	0.143875	0.104271	0.0153846	0.0210663	3073.17	2.29604	0.0336631	12
4	L	rm.4_fc.L	0.819908	0.979	0.0351953	0.0206392	0.794408	0.0279739	0.834	0.0283901	0.136467	0.0949214	0.0153846	0.0210663	3073.77	2.89288	0.0249776	12
0.5	LQ	rm.0.5_fc.LQ	0.824255	0.937	0.0371202	0.0247223	0.792013	0.0215992	0.8138	0.0937961	0.158405	0.0705624	0.022792	0.0208143	3070.87	0	0.106104	21
1	LQ	rm.1_fc.LQ	0.82432	0.927	0.0356457	0.0242578	0.793242	0.0211854	0.8292	0.0814905	0.158405	0.0705624	0.022792	0.0208143	3072.11	1.23542	0.057209	21
1.5	LQ	rm.1.5_fc.LQ	0.824277	0.924	0.0359827	0.0245928	0.792546	0.0215787	0.8432	0.0570149	0.166097	0.0769864	0.022792	0.0208143	3073.74	2.86376	0.025344	21
2	LQ	rm.2_fc.LQ	0.823989	0.938	0.0358204	0.024742	0.792331	0.0218483	0.8372	0.0378114	0.166097	0.0769864	0.022792	0.0208143	3072.81	1.93394	0.0403443	20
2.5	LQ	rm.2.5_fc.LQ	0.823543	0.958	0.0357856	0.0254918	0.791879	0.0226307	0.8294	0.0429162	0.166097	0.0769864	0.022792	0.0208143	3072.56	1.68688	0.0456488	19
3	LQ	rm.3_fc.LQ	0.823159	0.961	0.0354892	0.0272557	0.791573	0.0243223	0.826	0.0204939	0.158689	0.0808309	0.022792	0.0208143	3072.16	1.2851	0.0558054	18
3.5	LQ	rm.3.5_fc.LQ	0.822536	0.959	0.035407	0.0282108	0.791398	0.0256768	0.8166	0.0136675	0.158689	0.0895149	0.022792	0.0208143	3071.83	0.952515	0.0659016	17
4	LQ	rm.4_fc.LQ	0.821976	0.963	0.0361228	0.0279183	0.791383	0.026992	0.8238	0.0206204	0.158974	0.0674618	0.022792	0.0208143	3071.63	0.75505	0.0727403	16
0.5	H	rm.0.5_fc.H	0.868259	0.908	0.0889182	0.0324558	0.785952	0.0298746	0.8148	0.0710999	0.257835	0.0580823	0.0532764	0.0347269	3376.21	305.335	5.28643e-68	81
1	H	rm.1_fc.H	0.85	0.949	0.0714767	0.0324663	0.785572	0.0282399	0.827	0.0462223	0.197721	0.0653208	0.0532764	0.0339438	3175.56	104.688	1.96395e-24	55
1.5	H	rm.1.5_fc.H	0.839004	0.979	0.0565119	0.0295627	0.789492	0.0259959	0.8258	0.0391944	0.159829	0.0698761	0.0301994	0.031167	3105.45	34.5797	3.28728e-09	36
2	H	rm.2_fc.H	0.831632	0.984	0.0448022	0.0263834	0.793316	0.0228583	0.8652	0.0386872	0.152137	0.06176	0.0148148	0.0331269	3094.77	23.8931	6.87732e-07	29
2.5	H	rm.2.5_fc.H	0.827663	0.985	0.035146	0.0243614	0.797115	0.0199807	0.8532	0.0463972	0.152137	0.0559323	0.0225071	0.0332919	3087.62	16.7505	2.44576e-05	24
3	H	rm.3_fc.H	0.824551	0.978	0.0304836	0.0234309	0.798468	0.0198784	0.8252	0.0762902	0.151852	0.0396129	0.0150997	0.0206823	3090.69	19.8167	5.2794e-06	23
3.5	H	rm.3.5_fc.H	0.821505	0.986	0.0287814	0.0180823	0.799495	0.0194242	0.833	0.0721526	0.144444	0.0342414	0.0150997	0.0206823	3096.52	25.652	2.85416e-07	23
4	H	rm.4_fc.H	0.818313	0.979	0.0281087	0.0143464	0.799789	0.0193871	0.8304	0.0497675	0.144444	0.0342414	0.0150997	0.0206823	3102.36	31.4834	1.54593e-08	23
0.5	LQH	rm.0.5_fc.LQH	0.865383	0.917	0.0872549	0.0374265	0.785191	0.034244	0.7978	0.0876738	0.235328	0.0648844	0.045584	0.0422695	3317.07	246.195	3.67372e-55	76
1	LQH	rm.1_fc.LQH	0.849192	0.899	0.0687929	0.0378784	0.786479	0.0332477	0.8218	0.0455324	0.181766	0.0410098	0.068661	0.0420216	3127.09	56.2167	6.58309e-14	46
1.5	LQH	rm.1.5_fc.LQH	0.841088	0.933	0.062496	0.0346407	0.784938	0.0300074	0.8118	0.0891246	0.181766	0.0410098	0.0532764	0.0434951	3107.4	36.5313	1.23895e-09	38
2	LQH	rm.2_fc.LQH	0.836092	0.93	0.0564361	0.0313799	0.786374	0.0273097	0.8294	0.0534256	0.189174	0.0443361	0.0532764	0.0434951	3098.37	27.4928	1.13695e-07	33
2.5	LQH	rm.2.5_fc.LQH	0.832358	0.939	0.0510336	0.0300071	0.787788	0.0262376	0.8316	0.0412711	0.181481	0.0469178	0.0378917	0.0377641	3087.94	17.066	2.08884e-05	28
3	LQH	rm.3_fc.LQH	0.829403	0.919	0.0469417	0.0296176	0.788884	0.0262593	0.8256	0.04866	0.189174	0.0520128	0.0304843	0.0321003	3078.03	7.15503	0.00296508	23
3.5	LQH	rm.3.5_fc.LQH	0.82787	0.946	0.0432131	0.0299794	0.789832	0.0266031	0.8064	0.0527475	0.189174	0.0520128	0.022792	0.0208143	3076.39	5.52199	0.00670883	21
4	LQH	rm.4_fc.LQH	0.826096	0.956	0.0404881	0.031369	0.790409	0.0284748	0.7754	0.0437127	0.181766	0.0410098	0.0304843	0.0321003	3074.98	4.1043	0.0136299	19
0.5	LQHP	rm.0.5_fc.LQHP	0.89974	0.935	0.14427	0.0494094	0.76579	0.0460914	0.7232	0.0742408	0.362108	0.115465	0.151852	0.0725769	4137.06	1066.19	3.20945e-233	108
1	LQHP	rm.1_fc.LQHP	0.885199	0.848	0.117141	0.0416669	0.776026	0.0378963	0.7742	0.0755626	0.309972	0.0794828	0.121368	0.0690802	3332.55	261.677	1.59678e-58	79
1.5	LQHP	rm.1.5_fc.LQHP	0.872723	0.88	0.0998502	0.0341248	0.782258	0.0304576	0.82	0.0701498	0.27208	0.0798611	0.0760684	0.0474126	3193.32	122.446	2.73437e-28	62
2	LQHP	rm.2_fc.LQHP	0.865186	0.914	0.086051	0.028526	0.788403	0.0256195	0.7978	0.0637315	0.249573	0.0615872	0.091453	0.044553	3118.35	47.4808	5.19282e-12	47
2.5	LQHP	rm.2.5_fc.LQHP	0.859722	0.889	0.0752273	0.025876	0.792619	0.0236036	0.8042	0.0553868	0.227066	0.0594343	0.0683761	0.0175624	3104.48	33.6041	5.35426e-09	42
3	LQHP	rm.3_fc.LQHP	0.854147	0.944	0.0674669	0.0250115	0.794427	0.0233904	0.7902	0.0716987	0.189174	0.0243711	0.0532764	0.0215942	3092.23	21.3615	2.43858e-06	37
3.5	LQHP	rm.3.5_fc.LQHP	0.848911	0.959	0.0609186	0.0249058	0.79583	0.0233896	0.7868	0.0731792	0.181481	0.0615477	0.0535613	0.0345658	3081.67	10.796	0.000480193	32
4	LQHP	rm.4_fc.LQHP	0.844645	0.982	0.0556439	0.0263331	0.796734	0.0246411	0.8028	0.0507316	0.174074	0.0631972	0.0458689	0.0322705	3074.85	3.9739	0.0145482	28
0.5	LQHPT	rm.0.5_fc.LQHPT	0.920005	0.953	0.172889	0.0557725	0.759677	0.0512639	0.781	0.0647997	0.41567	0.127969	0.204843	0.0846854				155
1	LQHPT	rm.1_fc.LQHPT	0.889164	0.889	0.123616	0.043203	0.774591	0.0391591	0.7828	0.0701334	0.317664	0.0763538	0.12906	0.0846866	3411.8	340.932	9.84818e-76	85
1.5	LQHPT	rm.1.5_fc.LQHPT	0.874309	0.893	0.101952	0.0338263	0.781787	0.0300849	0.8122	0.0580663	0.287179	0.0845307	0.091453	0.0648375	3238.47	167.592	4.30045e-38	68
2	LQHPT	rm.2_fc.LQHPT	0.865214	0.889	0.0868831	0.0286031	0.788111	0.0257624	0.7978	0.0787572	0.249573	0.0615872	0.091453	0.044553	3128.39	57.5211	3.42919e-14	49
2.5	LQHPT	rm.2.5_fc.LQHPT	0.859722	0.889	0.0755389	0.0257778	0.792591	0.0235214	0.8036	0.0552793	0.227066	0.0594343	0.0683761	0.0175624	3104.48	33.6041	5.35426e-09	42
3	LQHPT	rm.3_fc.LQHPT	0.854147	0.944	0.0676419	0.0250961	0.794474	0.0233599	0.792	0.0709859	0.189174	0.0243711	0.0532764	0.0215942	3092.23	21.3615	2.43858e-06	37
3.5	LQHPT	rm.3.5_fc.LQHPT	0.848911	0.959	0.0610767	0.0250246	0.795872	0.0233498	0.7854	0.0740966	0.173789	0.0560012	0.0535613	0.0345658	3081.67	10.796	0.000480193	32
4	LQHPT	rm.4_fc.LQHPT	0.844645	0.982	0.0557032	0.0263878	0.79685	0.0245092	0.804	0.0501248	0.174074	0.0631972	0.0458689	0.0322705	3074.85	3.9739	0.0145482	28

## Sheet: Supplementary_Table S4
Supplementary_Table S4: ENMeval results of the 48 parameter combinations for wild boar. The models vary in terms of feature combinations (fc) and regularization multiplier (rm).
rm	fc	tune.args	auc.train	cbi.train	auc.diff.avg	auc.diff.sd	auc.val.avg	auc.val.sd	cbi.val.avg	cbi.val.sd	or.10p.avg	or.10p.sd	or.mtp.avg	or.mtp.sd	AICc	delta.AICc	w.AIC	ncoef
0.5	L	rm.0.5_fc.L	0.679999	0.906	0.0534827	0.0602359	0.649474	0.063461	0.623	0.154908	0.122134	0.0709043	0.00909091	0.0203279	2777.47	5.15318	0.0257692	12
1	L	rm.1_fc.L	0.679127	0.91	0.0534049	0.061064	0.648758	0.064094	0.6334	0.14065	0.122134	0.0709043	0.0177866	0.0243653	2777.62	5.29522	0.0240025	12
1.5	L	rm.1.5_fc.L	0.678057	0.917	0.0535924	0.0618093	0.647857	0.0647362	0.6454	0.132495	0.13083	0.0681231	0.00869565	0.0194441	2777.8	5.48131	0.0218699	12
2	L	rm.2_fc.L	0.677195	0.907	0.0538144	0.0625377	0.646978	0.065471	0.6556	0.145638	0.13083	0.0681231	0.00869565	0.0194441	2775.48	3.16287	0.069709	11
2.5	L	rm.2.5_fc.L	0.676277	0.925	0.0540779	0.0633311	0.646017	0.0662752	0.674	0.16	0.139526	0.0830698	0.00869565	0.0194441	2775.71	3.38615	0.0623455	11
3	L	rm.3_fc.L	0.675389	0.925	0.0545632	0.0635304	0.645312	0.0667969	0.6688	0.180811	0.139526	0.0830698	0.00869565	0.0194441	2775.96	3.63729	0.0549884	11
3.5	L	rm.3.5_fc.L	0.674518	0.923	0.0549663	0.0635387	0.644662	0.0671453	0.6718	0.193085	0.139526	0.0830698	0.00869565	0.0194441	2776.24	3.92003	0.0477392	11
4	L	rm.4_fc.L	0.673604	0.924	0.0551673	0.0633823	0.644185	0.0672912	0.6742	0.177003	0.139526	0.0830698	0.00869565	0.0194441	2776.55	4.23229	0.0408384	11
0.5	LQ	rm.0.5_fc.LQ	0.726437	0.939	0.0825427	0.0550517	0.656938	0.0541642	0.7254	0.132396	0.227668	0.0981639	0.0177866	0.0243653	2782.41	10.0869	0.00218649	22
1	LQ	rm.1_fc.LQ	0.72456	0.921	0.0798551	0.0613536	0.64941	0.0520549	0.677	0.11037	0.218972	0.101181	0.0177866	0.0243653	2777.93	5.60539	0.0205543	20
1.5	LQ	rm.1.5_fc.LQ	0.720723	0.904	0.07543	0.0638072	0.646457	0.0556639	0.668	0.107877	0.192885	0.113129	0.0177866	0.0243653	2780.36	8.03802	0.00609066	20
2	LQ	rm.2_fc.LQ	0.714133	0.904	0.0699752	0.0643382	0.64589	0.0563299	0.635	0.100157	0.192885	0.139336	0.0177866	0.0243653	2780.57	8.24804	0.00548352	19
2.5	LQ	rm.2.5_fc.LQ	0.706094	0.911	0.0648127	0.0661899	0.645224	0.0583435	0.582	0.126382	0.192885	0.117232	0.0177866	0.0243653	2781.23	8.90839	0.00394154	18
3	LQ	rm.3_fc.LQ	0.698373	0.913	0.0587918	0.0679706	0.645402	0.0608393	0.6068	0.1637	0.175889	0.12005	0.0264822	0.0241883	2776.14	3.82339	0.0501025	15
3.5	LQ	rm.3.5_fc.LQ	0.695156	0.913	0.0574046	0.0652034	0.646891	0.0639831	0.63	0.190894	0.158103	0.100499	0.0264822	0.0241883	2777.7	5.38122	0.0229923	15
4	LQ	rm.4_fc.LQ	0.69173	0.85	0.0606006	0.0625538	0.647932	0.0684566	0.6646	0.185338	0.131225	0.0864791	0.0264822	0.0241883	2779.42	7.09779	0.00974612	15
0.5	H	rm.0.5_fc.H	0.803928	0.943	0.170878	0.104492	0.643676	0.0955854	0.6714	0.280943	0.375889	0.21256	0.0612648	0.0386767	3064.48	292.16	1.22573e-64	72
1	H	rm.1_fc.H	0.769855	0.994	0.123061	0.102327	0.657764	0.0876708	0.6304	0.25193	0.31502	0.170955	0.0608696	0.0583322	2867.74	95.4229	6.44586e-22	48
1.5	H	rm.1.5_fc.H	0.753003	0.99	0.0957568	0.10053	0.665685	0.0829238	0.668	0.203544	0.210277	0.182577	0.0521739	0.0363765	2832.06	59.7372	3.61687e-14	38
2	H	rm.2_fc.H	0.74046	0.976	0.0890616	0.0863016	0.67056	0.0823045	0.6842	0.219784	0.201186	0.163808	0.0173913	0.0388881	2791.44	19.1176	2.39202e-05	25
2.5	H	rm.2.5_fc.H	0.726205	0.978	0.0911749	0.0790089	0.669484	0.083947	0.7048	0.18641	0.200791	0.169417	0.0173913	0.0388881	2781.5	9.17405	0.00345127	19
3	H	rm.3_fc.H	0.717196	0.958	0.0879395	0.0778224	0.664852	0.0828899	0.6666	0.144213	0.192095	0.145458	0.0173913	0.0388881	2785.75	13.4334	0.000410278	18
3.5	H	rm.3.5_fc.H	0.704426	0.965	0.0853087	0.0719883	0.661746	0.0809938	0.6576	0.20956	0.192095	0.145458	0.00869565	0.0194441	2772.32	0	0.338921	10
4	H	rm.4_fc.H	0.696748	0.969	0.0783628	0.0687414	0.657723	0.0783678	0.623	0.295788	0.174704	0.146869	0.00869565	0.0194441	2774.7	2.38322	0.102941	9
0.5	LQH	rm.0.5_fc.LQH	0.803218	0.954	0.167344	0.103257	0.644981	0.0940023	0.6524	0.276355	0.376285	0.215032	0.0525692	0.036269	2995.9	223.575	9.5825e-50	67
1	LQH	rm.1_fc.LQH	0.771011	0.951	0.120806	0.100937	0.658939	0.0873864	0.6034	0.283405	0.298024	0.141594	0.0264822	0.0241883	2861.22	88.8949	1.68584e-20	47
1.5	LQH	rm.1.5_fc.LQH	0.75965	0.958	0.099427	0.0917191	0.664079	0.0784912	0.624	0.145909	0.245455	0.142501	0.0264822	0.0241883	2808.09	35.7723	5.78427e-09	34
2	LQH	rm.2_fc.LQH	0.746629	0.951	0.0880134	0.087671	0.664438	0.07669	0.6204	0.124092	0.228063	0.151786	0.0177866	0.0243653	2805.84	33.5188	1.78482e-08	31
2.5	LQH	rm.2.5_fc.LQH	0.732303	0.958	0.0782608	0.0871244	0.660932	0.0729838	0.659	0.173173	0.218972	0.1532	0.0177866	0.0243653	2792.16	19.8342	1.67173e-05	25
3	LQH	rm.3_fc.LQH	0.719516	0.961	0.065772	0.0865924	0.65993	0.0692438	0.6926	0.106237	0.175099	0.181547	0.0264822	0.0241883	2788.57	16.2455	0.000100561	22
3.5	LQH	rm.3.5_fc.LQH	0.70854	0.949	0.0654584	0.0768381	0.659717	0.0679384	0.6856	0.180794	0.157708	0.117172	0.0264822	0.0241883	2778.68	6.35452	0.0141329	17
4	LQH	rm.4_fc.LQH	0.704097	0.938	0.064453	0.0684597	0.661045	0.0674935	0.7142	0.154957	0.131225	0.0864791	0.0351779	0.0196836	2775.43	3.10814	0.071643	15
0.5	LQHP	rm.0.5_fc.LQHP	0.851728	0.986	0.244856	0.0879911	0.619976	0.0774964	0.5968	0.151594	0.499209	0.200861	0.165613	0.0770041				129
1	LQHP	rm.1_fc.LQHP	0.822479	0.97	0.199348	0.0990989	0.630738	0.0845954	0.569	0.261343	0.419763	0.220945	0.122134	0.0560095	3264.94	492.623	3.61648e-108	83
1.5	LQHP	rm.1.5_fc.LQHP	0.807414	0.979	0.166215	0.0943932	0.637898	0.0809676	0.6316	0.197581	0.367589	0.150535	0.113834	0.0490819	3028.05	255.726	9.99854e-57	70
2	LQHP	rm.2_fc.LQHP	0.792068	0.969	0.144595	0.0900819	0.639606	0.0751827	0.5726	0.188868	0.349802	0.148524	0.0525692	0.036269	2925.54	153.223	1.81184e-34	59
2.5	LQHP	rm.2.5_fc.LQHP	0.781151	0.964	0.129544	0.0799149	0.638727	0.0613685	0.6172	0.131159	0.31502	0.126464	0.0616601	0.058799	2851.39	79.0641	2.29907e-18	47
3	LQHP	rm.3_fc.LQHP	0.768092	0.946	0.115778	0.0714231	0.639904	0.0517592	0.6022	0.119959	0.262846	0.122179	0.070751	0.0673446	2834.72	62.3947	9.57773e-15	42
3.5	LQHP	rm.3.5_fc.LQHP	0.757069	0.958	0.103912	0.063006	0.640149	0.0453958	0.6618	0.132292	0.271937	0.128151	0.0794466	0.0580974	2819.08	46.7597	2.37882e-11	37
4	LQHP	rm.4_fc.LQHP	0.748568	0.954	0.0937865	0.0562215	0.639114	0.0414233	0.7154	0.0536032	0.228063	0.0834919	0.0616601	0.0501213	2812.45	40.1321	6.53906e-10	34
0.5	LQHPT	rm.0.5_fc.LQHPT	0.889828	0.98	0.278072	0.0740078	0.622626	0.0654301	0.6756	0.136731	0.570751	0.208057	0.227668	0.0700732				163
1	LQHPT	rm.1_fc.LQHPT	0.835825	0.992	0.210746	0.0934826	0.630841	0.0803055	0.564	0.242683	0.437945	0.209251	0.148221	0.0841489	4370.68	1598.36	0	100
1.5	LQHPT	rm.1.5_fc.LQHPT	0.808084	0.983	0.171158	0.0952938	0.635631	0.0814273	0.63	0.182114	0.376285	0.168168	0.12253	0.056107	3041.82	269.498	1.02182e-59	71
2	LQHPT	rm.2_fc.LQHPT	0.792072	0.97	0.146226	0.0899387	0.638701	0.0750877	0.59	0.201591	0.349802	0.148524	0.0525692	0.036269	2934.53	162.211	2.02544e-36	60
2.5	LQHPT	rm.2.5_fc.LQHPT	0.781151	0.964	0.12957	0.0799154	0.638714	0.0613676	0.6172	0.131159	0.31502	0.126464	0.0616601	0.058799	2851.39	79.0641	2.29907e-18	47
3	LQHPT	rm.3_fc.LQHPT	0.768092	0.946	0.115778	0.0714231	0.639904	0.0517592	0.6022	0.119959	0.262846	0.122179	0.070751	0.0673446	2834.72	62.3947	9.57773e-15	42
3.5	LQHPT	rm.3.5_fc.LQHPT	0.757069	0.958	0.103912	0.063006	0.640149	0.0453958	0.6618	0.132292	0.271937	0.128151	0.0794466	0.0580974	2819.08	46.7597	2.37882e-11	37
4	LQHPT	rm.4_fc.LQHPT	0.748568	0.954	0.0937865	0.0562215	0.639114	0.0414233	0.7154	0.0536032	0.228063	0.0834919	0.0616601	0.0501213	2812.45	40.1321	6.53906e-10	34

## Sheet: Supplementary_Table S5
Supplementary_Table S5: ENMeval results of the 48 parameter combinations for red deer. The models vary in terms of feature combinations (fc) and regularization multiplier (rm).
rm	fc	tune.args	auc.train	cbi.train	auc.diff.avg	auc.diff.sd	auc.val.avg	auc.val.sd	cbi.val.avg	cbi.val.sd	or.10p.avg	or.10p.sd	or.mtp.avg	or.mtp.sd	AICc	delta.AICc	w.AIC	ncoef
0.5	L	rm.0.5_fc.L	0.822741	0.799	0.0961956	0.0445696	0.797137	0.0937712	0.728	0.0975372	0.111111	0.136083	0.0222222	0.0496904	1056.77	11.6068	0.00128781	11
1	L	rm.1_fc.L	0.821268	0.811	0.0963017	0.0457319	0.796623	0.0946322	0.7574	0.131177	0.111111	0.136083	0.0222222	0.0496904	1057.2	12.0327	0.00104082	11
1.5	L	rm.1.5_fc.L	0.820143	0.812	0.0966	0.0470096	0.795692	0.0954618	0.725	0.142058	0.111111	0.136083	0.0222222	0.0496904	1054.25	9.08692	0.00453987	10
2	L	rm.2_fc.L	0.818837	0.8	0.0966911	0.0487348	0.794234	0.096594	0.737	0.141144	0.133333	0.182574	0.0222222	0.0496904	1055.05	9.88527	0.00304567	10
2.5	L	rm.2.5_fc.L	0.817343	0.794	0.0962961	0.0504662	0.792628	0.0971829	0.751	0.110397	0.133333	0.182574	0.0222222	0.0496904	1056.1	10.9348	0.00180208	10
3	L	rm.3_fc.L	0.815517	0.775	0.0964622	0.0526081	0.790323	0.0983617	0.7636	0.13257	0.133333	0.182574	0.0222222	0.0496904	1054.03	8.87083	0.00505785	9
3.5	L	rm.3.5_fc.L	0.813694	0.802	0.0964883	0.0544722	0.788246	0.0988333	0.777	0.127214	0.133333	0.182574	0.0222222	0.0496904	1055.25	10.0878	0.00275235	9
4	L	rm.4_fc.L	0.811561	0.79	0.0969367	0.0551081	0.787088	0.0999948	0.7676	0.140927	0.133333	0.182574	0.0222222	0.0496904	1056.67	11.5117	0.00135057	9
0.5	LQ	rm.0.5_fc.LQ	0.839057	0.824	0.0899939	0.0499672	0.800094	0.0868885	0.7674	0.131409	0.133333	0.144871	0.0222222	0.0496904	1075.48	30.3138	1.11607e-07	17
1	LQ	rm.1_fc.LQ	0.836763	0.803	0.0926022	0.0441684	0.806168	0.0903544	0.7666	0.119333	0.111111	0.111111	0.0222222	0.0496904	1062.31	17.1516	8.05035e-05	14
1.5	LQ	rm.1.5_fc.LQ	0.834726	0.827	0.0943761	0.0441715	0.806179	0.0931506	0.7796	0.115924	0.133333	0.144871	0.0222222	0.0496904	1059.09	13.9306	0.000402946	13
2	LQ	rm.2_fc.LQ	0.832606	0.818	0.0953244	0.0447903	0.80553	0.0952367	0.8106	0.0897123	0.133333	0.144871	0.0222222	0.0496904	1060.49	15.3322	0.000199938	13
2.5	LQ	rm.2.5_fc.LQ	0.830928	0.822	0.0962122	0.0467774	0.803743	0.0973658	0.767	0.0751465	0.133333	0.144871	0.0222222	0.0496904	1062.17	17.007	8.65386e-05	13
3	LQ	rm.3_fc.LQ	0.828883	0.82	0.0970144	0.0476989	0.802166	0.0986607	0.7548	0.0603755	0.111111	0.136083	0.0222222	0.0496904	1060	14.8368	0.000256132	12
3.5	LQ	rm.3.5_fc.LQ	0.826697	0.795	0.0972522	0.0474615	0.802266	0.0993474	0.7372	0.103693	0.111111	0.136083	0.0222222	0.0496904	1054.38	9.21347	0.0042615	10
4	LQ	rm.4_fc.LQ	0.824039	0.842	0.0974461	0.0476087	0.802412	0.0997931	0.7472	0.117905	0.111111	0.136083	0.0222222	0.0496904	1052.86	7.69255	0.00911646	9
0.5	H	rm.0.5_fc.H	0.860952	0.84	0.192724	0.0850273	0.68561	0.071638	0.7716	0.0736023	0.333333	0.20787	0.133333	0.0929622				66
1	H	rm.1_fc.H	0.845646	0.897	0.120147	0.0931504	0.736406	0.0754487	0.775	0.0966307	0.222222	0.175682	0.0666667	0.0608581	1219.52	174.36	5.86838e-39	31
1.5	H	rm.1.5_fc.H	0.838832	0.91	0.106749	0.0802075	0.757817	0.0874694	0.7524	0.132979	0.155556	0.168508	0.0444444	0.0608581	1124.6	79.4412	2.39782e-18	24
2	H	rm.2_fc.H	0.832981	0.959	0.101522	0.0588959	0.77301	0.0908979	0.7872	0.132871	0.133333	0.144871	0.0444444	0.0608581	1074.9	29.7374	1.48882e-07	16
2.5	H	rm.2.5_fc.H	0.825686	0.905	0.100587	0.0456356	0.780808	0.0939737	0.7882	0.145288	0.133333	0.144871	0.0444444	0.0608581	1070.47	25.3103	1.36201e-06	14
3	H	rm.3_fc.H	0.820468	0.942	0.101429	0.0409311	0.786266	0.0964907	0.7506	0.105261	0.133333	0.144871	0.0222222	0.0496904	1066.03	20.864	1.258e-05	12
3.5	H	rm.3.5_fc.H	0.818006	0.951	0.0987639	0.0380228	0.789777	0.09393	0.7234	0.0555275	0.111111	0.111111	0.0222222	0.0496904	1062.16	16.9937	8.71173e-05	10
4	H	rm.4_fc.H	0.816166	0.936	0.0971294	0.0359261	0.792799	0.0929478	0.726	0.114743	0.111111	0.111111	0.0222222	0.0496904	1055.06	9.89673	0.00302827	7
0.5	LQH	rm.0.5_fc.LQH	0.860028	0.877	0.184109	0.0959732	0.695179	0.0813043	0.7738	0.0802353	0.333333	0.222222	0.155556	0.126686				55
1	LQH	rm.1_fc.LQH	0.847183	0.87	0.115009	0.0832103	0.74975	0.0777856	0.806	0.0272764	0.133333	0.121716	0.0666667	0.0608581	1310.83	265.669	8.73e-59	34
1.5	LQH	rm.1.5_fc.LQH	0.842303	0.891	0.0956839	0.0682817	0.779128	0.0860906	0.684	0.182093	0.111111	0.111111	0.0444444	0.0608581	1113.78	68.6196	5.36635e-16	23
2	LQH	rm.2_fc.LQH	0.836019	0.845	0.0950622	0.0570302	0.793666	0.0947089	0.7358	0.156888	0.133333	0.144871	0.0222222	0.0496904	1072.58	27.414	4.75744e-07	16
2.5	LQH	rm.2.5_fc.LQH	0.830928	0.822	0.0953861	0.0521301	0.797906	0.0971537	0.7776	0.0397152	0.133333	0.144871	0.0222222	0.0496904	1062.17	17.007	8.65386e-05	13
3	LQH	rm.3_fc.LQH	0.828883	0.82	0.0954483	0.0491806	0.800041	0.0976708	0.7642	0.0350742	0.111111	0.136083	0.0222222	0.0496904	1060	14.8368	0.000256132	12
3.5	LQH	rm.3.5_fc.LQH	0.826697	0.795	0.096645	0.0477149	0.801881	0.0988715	0.7414	0.105211	0.111111	0.136083	0.0222222	0.0496904	1054.38	9.21347	0.0042615	10
4	LQH	rm.4_fc.LQH	0.824039	0.842	0.0973856	0.0476269	0.80239	0.0997652	0.7466	0.117692	0.111111	0.136083	0.0222222	0.0496904	1052.86	7.69255	0.00911646	9
0.5	LQHP	rm.0.5_fc.LQHP	0.909648	0.887	0.241152	0.0424499	0.686666	0.0376834	0.695	0.105976	0.466667	0.0496904	0.266667	0.0993808				68
1	LQHP	rm.1_fc.LQHP	0.881814	0.861	0.147458	0.0678065	0.74409	0.0554905	0.7786	0.0980933	0.266667	0.201843	0.0888889	0.0929622				51
1.5	LQHP	rm.1.5_fc.LQHP	0.858132	0.945	0.103081	0.0878599	0.767719	0.0774484	0.781	0.102862	0.155556	0.149071	0.0666667	0.0608581	1205.03	159.868	8.23074e-36	31
2	LQHP	rm.2_fc.LQHP	0.846092	0.932	0.0947261	0.0798619	0.778412	0.0881305	0.7826	0.0405191	0.133333	0.144871	0.0444444	0.0608581	1124.26	79.097	2.84802e-18	25
2.5	LQHP	rm.2.5_fc.LQHP	0.835459	0.9	0.0967278	0.0642311	0.784548	0.0945549	0.8084	0.0930688	0.133333	0.144871	0.0222222	0.0496904	1075.51	30.3482	1.097e-07	17
3	LQHP	rm.3_fc.LQHP	0.827877	0.904	0.0952317	0.053271	0.791452	0.0960201	0.7526	0.107974	0.133333	0.144871	0.0222222	0.0496904	1049.79	4.62682	0.0422222	9
3.5	LQHP	rm.3.5_fc.LQHP	0.822272	0.931	0.0975117	0.049854	0.794097	0.0965688	0.7588	0.120589	0.133333	0.144871	0.0222222	0.0496904	1045.16	0	0.426818	6
4	LQHP	rm.4_fc.LQHP	0.818301	0.933	0.0969611	0.0484342	0.79397	0.0955007	0.7266	0.14374	0.133333	0.144871	0.0222222	0.0496904	1054.1	8.93665	0.00489411	8
0.5	LQHPT	rm.0.5_fc.LQHPT	0.921357	0.796	0.248873	0.0363436	0.688732	0.0325694	0.7098	0.0821535	0.511111	0.0608581	0.311111	0.0496904				84
1	LQHPT	rm.1_fc.LQHPT	0.88879	0.841	0.148341	0.0673908	0.74623	0.053954	0.771	0.0954018	0.266667	0.201843	0.0888889	0.0929622				47
1.5	LQHPT	rm.1.5_fc.LQHPT	0.859672	0.919	0.103213	0.0878958	0.767794	0.077432	0.783	0.0991489	0.155556	0.149071	0.0666667	0.0608581	1259.76	214.594	1.07565e-47	33
2	LQHPT	rm.2_fc.LQHPT	0.846092	0.932	0.0947261	0.0798619	0.778412	0.0881305	0.7826	0.0405191	0.133333	0.144871	0.0444444	0.0608581	1124.26	79.097	2.84802e-18	25
2.5	LQHPT	rm.2.5_fc.LQHPT	0.835459	0.9	0.0967278	0.0642311	0.784548	0.0945549	0.8084	0.0930688	0.133333	0.144871	0.0222222	0.0496904	1075.51	30.3482	1.097e-07	17
3	LQHPT	rm.3_fc.LQHPT	0.827877	0.904	0.0952317	0.053271	0.791452	0.0960201	0.7526	0.107974	0.133333	0.144871	0.0222222	0.0496904	1049.79	4.62682	0.0422222	9
3.5	LQHPT	rm.3.5_fc.LQHPT	0.822272	0.931	0.0975117	0.049854	0.794097	0.0965688	0.7588	0.120589	0.133333	0.144871	0.0222222	0.0496904	1045.16	0	0.426818	6
4	LQHPT	rm.4_fc.LQHPT	0.818301	0.933	0.0969611	0.0484342	0.79397	0.0955007	0.7266	0.14374	0.133333	0.144871	0.0222222	0.0496904	1054.1	8.93665	0.00489411	8

## Sheet: Supplementary_Table S6
Supplementary_Table S6: ENMeval results of the 48 parameter combinations for roe deer. The models vary in terms of feature combinations (fc) and regularization multiplier (rm).
rm	fc	tune.args	auc.train	cbi.train	auc.diff.avg	auc.diff.sd	auc.val.avg	auc.val.sd	cbi.val.avg	cbi.val.sd	or.10p.avg	or.10p.sd	or.mtp.avg	or.mtp.sd	AICc	delta.AICc	w.AIC	ncoef
0.5	L	rm.0.5_fc.L	0.828535	0.941	0.0597115	0.0456699	0.804447	0.0598438	0.8406	0.0972666	0.160952	0.100023	0.04	0.0894427	1719.04	5.3733	0.0235713	12
1	L	rm.1_fc.L	0.828638	0.942	0.0614186	0.045475	0.804587	0.0615919	0.8422	0.0869063	0.174286	0.120072	0.04	0.0894427	1719.3	5.63229	0.0207083	12
1.5	L	rm.1.5_fc.L	0.828636	0.92	0.0629165	0.0452623	0.804711	0.0630489	0.832	0.0945304	0.187619	0.143554	0.04	0.0894427	1719.73	6.06332	0.0166935	12
2	L	rm.2_fc.L	0.828384	0.924	0.0643297	0.0449548	0.804924	0.0645845	0.8266	0.10046	0.187619	0.143554	0.04	0.0894427	1717.48	3.80794	0.0515582	11
2.5	L	rm.2.5_fc.L	0.827976	0.903	0.0657603	0.0443088	0.805295	0.0660755	0.809	0.0913947	0.187619	0.143554	0.04	0.0894427	1718.2	4.53554	0.0358345	11
3	L	rm.3_fc.L	0.827476	0.887	0.0667892	0.0430559	0.806116	0.0667017	0.7994	0.0978994	0.187619	0.143554	0.04	0.0894427	1719.09	5.42424	0.0229785	11
3.5	L	rm.3.5_fc.L	0.827084	0.88	0.0678925	0.0421577	0.806767	0.0675964	0.7858	0.0982227	0.160952	0.16668	0.04	0.0894427	1714.38	0.713306	0.242264	9
4	L	rm.4_fc.L	0.826774	0.878	0.068917	0.0412823	0.807544	0.0684288	0.7822	0.122553	0.160952	0.16668	0.04	0.0894427	1715.08	1.41445	0.170622	9
0.5	LQ	rm.0.5_fc.LQ	0.839564	0.883	0.0593486	0.0610406	0.797299	0.0593739	0.792	0.122904	0.214286	0.143333	0.0533333	0.0869227	1735.48	21.8117	6.35088e-06	20
1	LQ	rm.1_fc.LQ	0.838085	0.903	0.0586558	0.0593408	0.800029	0.0611635	0.8352	0.105902	0.214286	0.143333	0.04	0.0894427	1723.28	9.61463	0.00282742	16
1.5	LQ	rm.1.5_fc.LQ	0.836035	0.934	0.0592752	0.0553007	0.800511	0.0618915	0.8314	0.0875974	0.187619	0.143554	0.04	0.0894427	1722.23	8.56409	0.00478094	15
2	LQ	rm.2_fc.LQ	0.833224	0.937	0.0604914	0.0523784	0.801296	0.0629116	0.824	0.089059	0.187619	0.143554	0.0533333	0.119257	1725.24	11.5733	0.00106186	15
2.5	LQ	rm.2.5_fc.LQ	0.830659	0.928	0.062272	0.0507306	0.802349	0.0644319	0.8102	0.0802446	0.187619	0.143554	0.04	0.0894427	1721.78	8.10705	0.00600838	13
3	LQ	rm.3_fc.LQ	0.830181	0.917	0.0633136	0.048101	0.804116	0.0648316	0.8002	0.0986139	0.187619	0.143554	0.04	0.0894427	1722.89	9.21834	0.00344702	13
3.5	LQ	rm.3.5_fc.LQ	0.829478	0.924	0.0644855	0.0454417	0.805744	0.0652796	0.7716	0.0864396	0.174286	0.152663	0.04	0.0894427	1724.16	10.494	0.00182156	13
4	LQ	rm.4_fc.LQ	0.828904	0.935	0.0656008	0.0432141	0.807265	0.0659534	0.7676	0.115227	0.160952	0.16668	0.04	0.0894427	1719.37	5.70283	0.0199906	11
0.5	H	rm.0.5_fc.H	0.897769	0.962	0.102332	0.059758	0.802948	0.0488126	0.7022	0.107381	0.258095	0.148171	0.0666667	0.11547	3268.73	1555.06	0	67
1	H	rm.1_fc.H	0.879962	0.959	0.08176	0.0629463	0.803714	0.0517092	0.7534	0.0997261	0.229524	0.137701	0.0533333	0.0869227	1841.48	127.809	6.10813e-29	42
1.5	H	rm.1.5_fc.H	0.866869	0.972	0.0679654	0.060795	0.804211	0.0510775	0.7992	0.0724893	0.21619	0.151844	0.0533333	0.0869227	1773.35	59.6814	3.79782e-14	32
2	H	rm.2_fc.H	0.856918	0.98	0.0613226	0.0522972	0.806051	0.0515738	0.7752	0.103062	0.21619	0.151844	0.04	0.0596285	1732.96	19.2888	2.24217e-05	22
2.5	H	rm.2.5_fc.H	0.850049	0.984	0.0564736	0.0491564	0.806672	0.0528246	0.78	0.0901166	0.188571	0.143712	0.04	0.0596285	1719.1	5.43241	0.0228849	16
3	H	rm.3_fc.H	0.844985	0.942	0.0562957	0.0455289	0.807509	0.054199	0.7966	0.0946747	0.175238	0.160017	0.0266667	0.0596285	1727.83	14.1575	0.000291683	17
3.5	H	rm.3.5_fc.H	0.841973	0.957	0.056255	0.043983	0.808565	0.0553602	0.7544	0.149498	0.175238	0.160017	0.0266667	0.0596285	1713.67	0	0.346083	11
4	H	rm.4_fc.H	0.839849	0.968	0.0561945	0.0436763	0.810031	0.0567487	0.7366	0.183369	0.160952	0.16668	0.0266667	0.0596285	1723.26	9.58903	0.00286385	13
0.5	LQH	rm.0.5_fc.LQH	0.897832	0.924	0.103713	0.0612925	0.801106	0.0493717	0.7194	0.091276	0.258095	0.148171	0.08	0.14453	2549.17	835.506	1.29247e-182	63
1	LQH	rm.1_fc.LQH	0.878907	0.967	0.0848585	0.0653427	0.798963	0.0531661	0.7806	0.10433	0.242857	0.15979	0.0666667	0.11547	1865.95	152.283	2.96049e-34	44
1.5	LQH	rm.1.5_fc.LQH	0.867378	0.969	0.0754715	0.0614343	0.796522	0.0504931	0.8168	0.0592554	0.215238	0.143269	0.0666667	0.11547	1785.71	72.0379	7.87695e-17	34
2	LQH	rm.2_fc.LQH	0.857138	0.964	0.064917	0.0601468	0.797621	0.0506983	0.8478	0.0867191	0.201905	0.123516	0.0666667	0.11547	1763.79	50.1216	4.52279e-12	29
2.5	LQH	rm.2.5_fc.LQH	0.848122	0.947	0.0587321	0.0590592	0.798629	0.054103	0.8504	0.0931279	0.188571	0.143712	0.04	0.0894427	1747.12	33.4536	1.88291e-08	24
3	LQH	rm.3_fc.LQH	0.841692	0.96	0.0575412	0.0587337	0.799528	0.0575566	0.8036	0.126711	0.188571	0.143712	0.04	0.0894427	1744.71	31.0441	6.28129e-08	22
3.5	LQH	rm.3.5_fc.LQH	0.836672	0.956	0.0566195	0.0568499	0.800937	0.0587561	0.7992	0.128987	0.175238	0.160017	0.04	0.0894427	1727.08	13.4104	0.000423783	16
4	LQH	rm.4_fc.LQH	0.833305	0.947	0.0558131	0.0549396	0.803196	0.0602571	0.7848	0.139373	0.174286	0.159776	0.04	0.0894427	1724.23	10.5638	0.00175904	14
0.5	LQHP	rm.0.5_fc.LQHP	0.935922	0.914	0.119879	0.0656673	0.823323	0.0599641	0.7224	0.0322847	0.46	0.101105	0.0933333	0.173845				77
1	LQHP	rm.1_fc.LQHP	0.9211	0.925	0.0912645	0.0692584	0.828898	0.0623446	0.7364	0.140959	0.284762	0.187004	0.0533333	0.0869227	1936.86	223.194	1.18369e-49	51
1.5	LQHP	rm.1.5_fc.LQHP	0.904766	0.942	0.0754456	0.0662797	0.823244	0.0571956	0.7714	0.031021	0.258095	0.18184	0.0533333	0.0869227	1857.33	143.666	2.20063e-32	45
2	LQHP	rm.2_fc.LQHP	0.889086	0.952	0.0698083	0.0582811	0.820517	0.0552901	0.7816	0.0489418	0.20381	0.127527	0.0533333	0.0869227	1782.46	68.7938	3.98841e-16	36
2.5	LQHP	rm.2.5_fc.LQHP	0.875216	0.958	0.0656436	0.0554328	0.818275	0.0582422	0.829	0.0862873	0.189524	0.119826	0.04	0.0894427	1756.28	42.6119	1.93247e-10	30
3	LQHP	rm.3_fc.LQHP	0.865507	0.96	0.0649935	0.0508378	0.8168	0.0594053	0.822	0.127932	0.175238	0.120392	0.04	0.0894427	1726.46	12.7921	0.000577308	22
3.5	LQHP	rm.3.5_fc.LQHP	0.857795	0.979	0.064871	0.0491071	0.815968	0.0608955	0.8252	0.109237	0.175238	0.160017	0.04	0.0894427	1729.81	16.1457	0.00010794	21
4	LQHP	rm.4_fc.LQHP	0.852886	0.967	0.0640378	0.0490859	0.813767	0.0615464	0.8164	0.125618	0.175238	0.160017	0.04	0.0894427	1730.89	17.2186	6.31249e-05	20
0.5	LQHPT	rm.0.5_fc.LQHPT	0.946997	0.982	0.141475	0.0690864	0.810141	0.0625671	0.7454	0.127253	0.5	0.110554	0.0933333	0.173845				110
1	LQHPT	rm.1_fc.LQHPT	0.921812	0.924	0.102693	0.0685106	0.819145	0.0601905	0.7896	0.0368958	0.324762	0.166816	0.0666667	0.11547	2078.89	365.224	1.70562e-80	56
1.5	LQHPT	rm.1.5_fc.LQHPT	0.904804	0.934	0.0835572	0.062024	0.816508	0.0527755	0.7934	0.0328679	0.284762	0.154465	0.0533333	0.0869227	1871.58	157.913	1.77356e-35	46
2	LQHPT	rm.2_fc.LQHPT	0.889086	0.952	0.0763666	0.0515905	0.81508	0.050631	0.7874	0.0501129	0.20381	0.127527	0.0533333	0.0869227	1782.46	68.7938	3.98841e-16	36
2.5	LQHPT	rm.2.5_fc.LQHPT	0.875216	0.958	0.0703167	0.0494177	0.813756	0.0539567	0.8352	0.0904445	0.189524	0.119826	0.04	0.0894427	1756.28	42.6119	1.93247e-10	30
3	LQHPT	rm.3_fc.LQHPT	0.865507	0.96	0.0640718	0.0520495	0.813622	0.0562226	0.817	0.124113	0.175238	0.120392	0.04	0.0894427	1726.46	12.7921	0.000577308	22
3.5	LQHPT	rm.3.5_fc.LQHPT	0.857795	0.979	0.0625134	0.0518991	0.81427	0.0591071	0.8222	0.105826	0.175238	0.160017	0.04	0.0894427	1729.81	16.1457	0.00010794	21
4	LQHPT	rm.4_fc.LQHPT	0.852886	0.967	0.063378	0.0497478	0.813318	0.0610598	0.8178	0.127133	0.175238	0.160017	0.04	0.0894427	1730.89	17.2186	6.31249e-05	20
